# Supplementary material for: New approach for genomic characterisation of equine sarcoid-derived BPV-1/-2 using nanopore-based sequencing
Source: Virol J. 2022 Jan 6;19:8. doi: 10.1186/s12985-021-01735-5 (PMC8740336; doi:10.1186/s12985-021-01735-5)
Supplement: Supplementary file 1 — Additional file 1. Detailed information on the clinical samples and the corresponding sequence variants. Clinical samples were processed in three different sample batches. While the primer set used for the first batch proved highly successful, the fraction of BPV-specific reads in some of the samples was low, indicating significant off-target amplification. The higher specificity of the V2 primer set significantly increased the fraction of BPV-specific reads. [file 12985_2021_1735_MOESM1_ESM.xlsx]

## Sheet: Sheet1
Batch	Sample number	Animal	Location	Date	Clinical type	Sample type	BPV type	Ct-value	Amplification successful	DNA concentration	Total reads	BPV reads	BPV Fraction	Sequencing successful	Strain name		Accession number
1	1	1	BE4690	2019-10-23	verrucous	swab	BPV-1	24.84	Yes	86.6	554700	247614	44.6393	Yes	1R1		MZ310847
	2	1	BE4690	2019-10-23	fibroblastic	swab	BPV-1	20.65	Yes	89	694173	214730	30.9332	Yes	1R2		MZ310848
	3	2	LU1946	2019-11-07	verrucous	swab	BPV-1	24.83	Yes	91.4	342823	260843	76.0868	Yes	1R3a	1R3b	MZ310849	MZ310850
	4	2	LU1946	2019-11-07	nodular	swab	BPV-1	25.12	Yes	104	412417	306498	74.3175	Yes	1R4		MZ310851
	5	3	BE9820	2019-11-22	occult	swab	BPV-2	27.82	Yes	93.4	501597	150991	30.1021	Yes	1R5		MZ310895
	6	3	BE9820	2019-11-22	nodular	swab	BPV-1	26.28	Yes	96	646806	233208	36.0553	Yes	1R6		MZ310852
	7	3	BE9820	2019-11-22	fibroblastic	swab	BPV-1	24.64	Yes	85.6	690795	58283	8.43709	Yes	1R7a	1R7b	MZ310853	MZ310854
	8	4	BE2460	2019-11-16	papilloma	tissue	BPV-1	15.25	Yes	85.6	536427	409750	76.385	Yes	1R8		MZ310855
	9	5	BE1350	2013-01-23	nodular	FNA	BPV-1	39.6	Yes	75.8	482047	386118	80.0997	Yes	1R9		MZ310856
	10	5	BE1350	2013-01-23	nodular	swab	BPV-1	34.74	Yes	96.6	1084555	53640	4.94581	No
	11	6	BE2260	2019-12-04	verrucous	FNA	BPV-2	25.31	Yes	85.8	742449	106011	14.2786	Yes	1R11		MZ310896
	12	7	BE1390	2019-12-02	nodular	FNA	BPV-1	19.01	Yes	81.2	401272	320338	79.8306	Yes	1R12		MZ310857
2	1	3	BE9820	2019-11-22	verrucous	swab	BPV-1	33.56	No	10.2 (V1)/0.79 (V2)	50329 (V1)/73917 (V2)	2924 (V1)/36010 (V2)	5.8 (V1)/ 48.7 (V2)	No
	2	8	BE9300	2019-12-03	verrucous	FNA	BPV-1	21.47	Yes	54.4	136009	134098	98.5949	Yes	2R2		MZ310858
	3	8	BE9300	2019-12-03	nodular	FNA	BPV-1	18.23	Yes	65.6	140445	137930	98.2093	Yes	2R3		MZ310859
	4	8	BE9300	2019-12-03	fibroblastic	FNA	BPV-1	20.54	Yes	55	131061	122965	93.8227	Yes	2R4		MZ310860
	5	9	BE9870	2020-01-08	occult	swab	BPV-1	18.21	Yes	47.2	163589	155020	94.7619	Yes	2R5		MZ310861
	6	9	BE9870	2020-01-08	fibroblastic	swab	BPV-1	21.4	Yes	47	161374	147532	91.4224	Yes	2R6		MZ310862
	7	10	BE1440	2020-01-31	fibroblastic	FNA	BPV-1	20.68	Yes	67.8	144948	135295	93.3404	Yes	2R7		MZ310863
	8	10	BE1440	2020-01-31	verrucous	FNA	BPV-1	19.26	Yes	60.8	140214	138676	98.9031	Yes	2R8		MZ310864
	9	11	FR80120	2020-02-20	verrucous	FNA	BPV-1	25.31	Yes	57.6	121752	107464	88.2647	Yes	2R9		MZ310865
	10	11	FR80120	2020-02-20	fibroblastic	FNA	BPV-1	25.19	Yes	37.2	146413	116615	79.648	Yes	2R10		MZ310866
	11	11	FR80120	2020-02-20	nodular	FNA	BPV-1	29.95	Yes	20.4	217724	108769	49.9573	Yes	2R11		MZ310867
	12	12	BE9800	2020-01-03	occult	FNA	BPV-1	28.98	Yes	20.6	153696	141745	92.2243	Yes	2R12		MZ310868
	13	13	BE9080	2020-01-30	occult	swab	BPV-2	26.6	Yes	74.4	115334	106086	91.9815	Yes	2R13		MZ310897
	14	14	LU9353	2020-01-31	nodular	FNA	BPV-1	27.14	No	10.2 (V1)/0.46 (V2)	62034 (V1)/75497 (V2)	546 (V1)/70 (V2)	0.9 (V1)/ 0.1 (V2)	No
	15	11	FR80120	2020-02-20	nodular	swab	BPV-1	31.14	No	11.2 (V1)/2.04 (V2)	48840 (V1)/70708 (V2)	3792 (V1)/40536 (V2)	7.8 (V1)/ 57.3 (V2)	No
	16	15	BE1670	2020-02-14	nodular	swab	BPV-1	34.58	No	21.4 (V1)/4.0 (V2)	54441 (V1)/102221 (V2)	64 (V1)/124 (V2)	0.1 (V1)/ 0.1 (V2)	No
	17	16	BE9270	2020-06-04	verrucous	swab	BPV-1	29.42	No	0.14 (V1)/0.10 (V2)				/
	18	17	BE9270	2020-03-05	papilloma	swab	BPV-1	36.27	No	6.02 (V1)/1.66 (V2)	57769 (V1)/25413 (V2)	23 (V1)/4679 (V2)	<0.1 (V1)/ 18.4 (V2)	No
	19	18	BE9968	2020-06-05	papilloma	swab	BPV-1	7.52	Yes	35.2	138382	136221	98.4384	Yes	2R19		MZ310869
	20	19	BE9070	2020-05-29	papilloma	swab	BPV-1	6.78	Yes	71	130553	128759	98.6258	Yes	2R20		MZ310870
	21	20	BE2870	2020-06-04	occult	FNA	BPV-1	26.24	Yes	39.2	115350	101409	87.9142	Yes	2R21		MZ310871
	22	20	BE2870	2020-06-04	verrucous	FNA	BPV-1	22.43	Yes	51	167750	165788	98.8304	Yes	2R22		MZ310872
	23	21	BE1390	2020-06-05	occult	swab	BPV-1	22.94	Yes	11.9	171942	163319	94.9849	Yes	2R23		MZ310873
	24	21	BE1390	2020-06-05	fibroblastic	tissue	BPV-1	15.15	Yes	106	115989	114466	98.6869	Yes	2R24		MZ310874
3	1	22	FR50680	2020-07-15	occult	swab	BPV-1	26.06	Yes	21.2	230963	208453	90.2539	Yes	3R1		MZ310875
	2	23	BE3800	2020-06-30	occult	swab	BPV-1	32.96	No	2.08				/
	3	23	BE3800	2020-06-30	occult	swab	BPV-1	32.14	No	3.72				/
	4	24	FR13000	2020-07-09	occult	tissue	BPV-1	14.56	Yes	78.6	261312	254544	97.41	Yes	3R4		MZ310876
	5	25	BE3700	2020-06-30	occult	swab	BPV-1	24.59	Yes	14.9	196916	182470	92.6639	Yes	3R5		MZ310877
	6	25	BE3700	2020-06-30	occult	swab	BPV-1	35.86	No	2.28				/
	7	26	FR50680	2020-07-13	nodular	swab	BPV-1	36.46	No	0.464				/
	8	27	FR50680	2020-07-13	nodular	swab	BPV-1	35.09	Yes	6.46	380277	17940	4.71761	Yes	3R8		MZ310878
	9	28	FR50680	2020-07-15	nodular	swab	BPV-1	29.18	Yes	22.8	332585	163251	49.0855	Yes	3R9		MZ310879
	10	29	FR50680	2020-07-15	nodular	swab	BPV-1	29.41	Yes	22	423194	121704	28.7584	Yes	3R10		MZ310880
	11	30	FR50680	2020-07-15	nodular	swab	BPV-1	29.01	Yes	8.28	214955	199596	92.8548	Yes	3R11		MZ310881
	12	31	BE4690	2020-08-20	nodular	tissue	BPV-1	14.82	Yes	57.4	327979	314268	95.8195	Yes	3R12		MZ310882
	13	22	FR50680	2020-07-15	verrucous	swab	BPV-1	37.18	No	0.114				/
	14	32	FR14240	2020-07-16	verrucous	swab	BPV-1	33.87	No	0.444				/
	15	33	FR14350	2020-07-16	verrucous	swab	BPV-1	29.56	Yes	13.6	231522	178821	77.2372	Yes	3R15		MZ310883
	16	34	FR14350	2020-07-16	verrucous	swab	BPV-1	34.2	No	2.1				/
	17	35	FR50620	2020-07-17	fibroblastic	swab	BPV-1	33.86	Yes	10.6	402032	23911	5.94754	Yes	3R17		MZ310884
	18	36	FR50620	2020-07-17	fibroblastic	swab	BPV-1	21.77	Yes	62.6	259198	235885	91.0057	Yes	3R18		MZ310885
	19	1	BE4690	2019-10-23	fibroblastic	swab	BPV-1	20.65	Yes	39.2	314424	234296	74.5159	Yes	3R19		MZ310886
	20	21	BE1390	2020-06-05	fibroblastic	tissue	BPV-1	18.83	Yes	50.2	358059	339880	94.9229	Yes	3R20a	3R20b	MZ310887	MZ310888
	21	37	BE9230	2020-08-07	occult	swab	BPV-1	34.18	No	0				/
	22	25	BE3700	2020-06-30	verrucous	swab	BPV-1	20.72	Yes	27.8	368434	331117	89.8715	Yes	3R22		MZ310889
	23	35	FR50620	2020-07-17	fibroblastic	swab	BPV-1	35.8	No	0.214				/
	24	36	FR50620	2020-07-17	occult	swab	BPV-1	30.35	Yes	6.22	227905	166937	73.2485	Yes	3R24a	3R24b	MZ310890	MZ310891
	25	24	FR13000	2020-07-09	nodulair	tissue	BPV-1	10.64	Yes	85.6	146075	144789	99.1196	Yes	3R25		MZ310892
	26	38	BE5300	2020-08-26	nodulair	Paraffin	BPV-1	20.19	No	0.16				/
	27	39	BE9340	2020-10-07	occult	FNA	BPV-2	22.04	Yes	60.8	222020	205993	92.7813	Yes	3R27		MZ310898
	28	40	BE3454	2020-09-29	occult	tissue	BPV-1	15.86	Yes	87.8	145517	144018	98.9699	Yes	3R28		MZ310893
	29	13	BE9080	2020-01-30	occult	swab	BPV-2	20.55	Yes	66.4	264121	221659	83.9233	Yes	3R29		MZ310899
	30	10	BE1440	2020-01-31	verruceus	FNA	BPV-1	19.64	Yes	59.8	203334	198764	97.7525	Yes	3R30		MZ310894
