# Supplementary material for: New approach for genomic characterisation of equine sarcoid-derived BPV-1/-2 using nanopore-based sequencing
Source: Virol J. 2022 Jan 6;19:8. doi: 10.1186/s12985-021-01735-5 (PMC8740336; doi:10.1186/s12985-021-01735-5)
Supplement: Supplementary file 2 — Additional file 2. Overview of all used primer sets for the amplification of complete BPV genomes. The primer set used in batch 1 (V1) consisted of ten overlapping amplicons, divided across two pools, that spanned the complete BPV genome. These primers were degenerated at multiple positions to allow them to amplify nearly all members of the species Deltapapillomavirus 4, including types 1, 2 and 13. To increase target-specificity, reducing the fraction of non-usable data and allowing more samples to be run on the same flow cell, a second version of the primer set was designed (V2). The number of amplicons in this second set was reduced to eight and their specificity was limited to BPV-1 and BPV-2, allowing the degree of degeneracy to be lowered considerably. Because two of the genomes from batch 2 contained a large deletion, disrupting one of the primer sites and leading to amplicon dropout, an alternative primer was designed for one of the amplicons. This slightly modified primer set (V3) was used to amplify a final batch of 30 samples. [file 12985_2021_1735_MOESM2_ESM.xlsx]

## Sheet: Sheet1
V1
name	sequence	position				position
BPV_1F	GCT TTG CAT WAG ATG CTG CTA	345		BPV_2F	AAA AGG CGG GTG ARG AGC AG	1066
BPV_1R	GTA CCT GSA RGG GCG TAA GA	1239		BPV_2R	GAC TTC CAG CTT CCT TCC C	2038
BPV_3F	GGA ACK ATG GTG CAA TGG GC	1788		BPV_4F	TGT AGC GCA AGA AAC ACA AAT GC	2634
BPV_3R	ACC ATG GYT CAT YCC CAA ACT C	2884		BPV_4R	CCT TGT CTT TCA GCA CCG TT	3721
BPV_5F	GGC AYC AAG GCA GGA AGA	3470		BPV_6F	TGT CCM CCA GAT GTG ATA CC	4258
BPV_5R	CTG CAR AGG GGC GTG GTA	4785		BPV_6R	TGY TGC CAC AAC GCC ATC TG	5624
BPV_7F	GGT GTK GTA ACS TAT GGC TC	5392		BPV_8F	CAG ATG ACA GGA ARC AAA CAG G	6017
BPV_7R	GTW ACA CAT GGV CGG GCT GT	6125		BPV_8R	TAA ACA ACT GAC ACA GCA CAT TG	7196
BPV_9F	TTA GAY CAA TTT CCC TTG GGA AG	6973		BPV_10F	ATG GGA CGC GTG CAA AGC	7346
BPV_9R	TTG AAA AAA CGG TRA TGG TGT GAT	34		BPV_10R	AAT GGC ACG GAA GTC TGA AAT C	617
V2
name	sequence	position				position
BPV_1F	TGC AGA CAT GGT TCA AGG T	472		BPV_2F	AAA AGT AGT TTG TCR CCC GCT A	1683
BPV_1R	GAC TTC CAG CTT CCT TCC C	2038		BPV_2R	ATG GTG CAG TAG TAG AGC CC	3092
BPV_3F	TAG CGC AAG AAA CAC AAA TGC	2636		BPV_4F	CAC TAC CTC CTG GAA TGA ACA	3787
BPV_3R	CGT GCA CTC ATK TTT ATT GCT GC	4196		BPV_4R	AGC CAT ASG TTA CMA CAC CTG	5410
BPV_5F	GCA AGT WAG CAA TGC TGT TCA TC	4734		BPV_6F	GCA GTG AAA CCT ATG TGC AAA G	5672
BPV_5R	TCY TCA GCC ATT TTG AGG TAG TC	6314		BPV_6R	TGG ACA GGA TGT GTA CCG	7227
BPV_7F	TCY CCT GCA ACT AAA TGT GCA	6868		BPV_8F	GTC TCT STG TCG GAA CCA G	7495
BPV_7R	TAG CAG CAT CTT ATG CAA AGC	365		BPV_8R	GCT ACC TTT ATC GTT TGC CAT G	869
V3	*only one primer modified from V2
name	sequence	position
BPV_7Fb	GAC TTA GAY CAA TTT CCC TTG GG	6970
