# Supplementary material for: New approach for genomic characterisation of equine sarcoid-derived BPV-1/-2 using nanopore-based sequencing
Source: Virol J. 2022 Jan 6;19:8. doi: 10.1186/s12985-021-01735-5 (PMC8740336; doi:10.1186/s12985-021-01735-5)
Supplement: Supplementary file 3 — Additional file 3. A complete overview of the genome organization, highlighting all BPV-1 mutations compared to the corresponding reference sequence. Overall, more than 120 unique substitutions were observed in the BPV-1 genomes, with some being present in all our sequences. One of these samples (batch 1, sample 3) contained multiple sequence variants: 1R3b with reference and 1R3a with mutant E5. Interestingly, several major deletions in the BPV-1 genomes were only present in part of the sequencing data, and the non-deleted variant could be detected in parallel. [file 12985_2021_1735_MOESM3_ESM.xlsx]

## Sheet: Substitutions
	*=mutation present in all our sequences
	bold=non-synonymous mutation
	=non-synonymous in E2, synonymous in E1
	^=non-synonymous in E2, synonymous in E4
	"=non-synonymous in E4, synonymous in E2
																																					E2
Strain name		E6		E7						E1																																	E4
1R1	C81T	T138C	A244G	C652G		T754A	T787C			N1205T				A1319G		G1385A	G1406A			G1595A	C1606T		G1644C	C1676T	G1829A		C2042T			A2096G	G2277A	C2403T	C2438T							T3015G	A3109G		T3382C^		G3492A"
1R2	C81T	T138C	A244G	C652G		T754A	T787C			N1205T				A1319G		G1385A	G1406A			G1595A	C1606T		G1644C	C1676T	G1829A		C2042T			A2096G	G2277A	C2403T	C2438T							T3015G	A3109G		T3382C^		G3492A"
1R3a	C81T	T138C	A244G	C652G		T754A	T787C			N1205T				A1319G		G1385A	G1406A			G1595A	C1606T		G1644C	C1676T	G1829A		C2042T			A2096G	G2277A	C2403T	C2438T							T3015G	A3109G		T3382C^		G3492A"
1R4		T138C		C652G	T706C					N1205T											C1606T		G1644C																			T3110C
1R6		T138C		C652G	T706C					N1205T											C1606T		G1644C																			T3110C
1R7a	C81T	T138C		C652G		T754A	T787C			N1205T				A1319G		G1385A	G1406A		A1583T	G1595A	C1606T	A1616C	G1644C	C1676T	G1829A	C1949T	C2042T	A2045G		A2096G	G2277A	C2403T			A2501G			A2774C	T2917G				T3382C^		G3492A"			A3571G
1R8		T138C		C652G	T706C					N1205T											C1606T		G1644C																			T3110C
1R9	C81T	T138C	A244G	C652G		T754A	T787C			N1205T				A1319G		G1385A	G1406A			G1595A	C1606T		G1644C	C1676T	G1829A		C2042T			A2096G	G2277A	C2403T	C2438T					A2774C		T3015G	A3109G		T3382C^		G3492A"		C3544T
1R12		T138C		C652G						N1205T											C1606T		G1644C
1R3b		T138C		C652G	T706C					N1205T											C1606T		G1644C																			T3110C
1R7b	C81T	T138C		C652G		T754A	T787C			N1205T				A1319G		G1385A	G1406A		A1583T	G1595A	C1606T	A1616C	G1644C	C1676T	G1829A	C1949T	C2042T	A2045G		A2096G	G2277A	C2403T			A2501G			A2774C	T2917G				T3382C^		G3492A"			A3571G
2R2	C81T	T138C		C652G		T754A	T787C			N1205T				A1319G		G1385A	G1406A			G1595A	C1606T		G1644C	C1676T	G1829A	C1949T	C2042T	A2045G		A2096G	G2277A	C2403T		C2492T				A2774C					T3382C^		G3492A"				G3573T
2R3	C81T	T138C		C652G		T754A	T787C			N1205T				A1319G		G1385A	G1406A			G1595A	C1606T		G1644C	C1676T	G1829A	C1949T	C2042T	A2045G		A2096G	G2277A	C2403T		C2492T				A2774C					T3382C^	T3433G^	G3492A"				G3573T
2R4	C81T	T138C		C652G		T754A	T787C			N1205T		C1266G		A1319G		G1385A	G1406A			G1595A	C1606T		G1644C	C1676T	G1829A	C1949T	C2042T	A2045G		A2096G	G2277A	C2403T		C2492T				A2774C					T3382C^		G3492A"				G3573T
2R5	C81T	T138C	A244G	C652G		T754A	T787C			N1205T				A1319G		G1385A	G1406A			G1595A	C1606T		G1644C	C1676T	G1829A		C2042T			A2096G	G2277A	C2403T	C2438T							T3015G	A3109G		T3382C^		G3492A"
2R6	C81T	T138C	A244G	C652G		T754A	T787C			N1205T				A1319G		G1385A	G1406A			G1595A	C1606T		G1644C	C1676T	G1829A		C2042T			A2096G	G2277A	C2403T	C2438T							T3015G	A3109G		T3382C^		G3492A"
2R7	C81T	T138C		C652G		T754A	T787C	G828A	T847C	N1205T	T1223G		A1295G	A1319G	T1364G	G1385A	G1406A	A1526G		G1595A	C1606T		G1644C	C1676T	G1829A		C2042T	A2045G	T2069C	A2096G	G2277A	C2403T		C2492T				A2774C					T3382C^		G3492A"
2R8	C81T	T138C		C652G		T754A	T787C	G828A	T847C	N1205T	T1223G		A1295G	A1319G	T1364G	G1385A	G1406A	A1526G		G1595A	C1606T		G1644C	C1676T	G1829A		C2042T	A2045G	T2069C	A2096G	G2277A	C2403T		C2492T				A2774C					T3382C^		G3492A"
2R9	C81T	T138C	A244G	C652G		T754A	T787C			N1205T				A1319G		G1385A	G1406A			G1595A	C1606T		G1644C	C1676T	G1829A		C2042T			A2096G	G2277A	C2403T	C2438T				T2636C'			T3015G	A3109G		T3382C^		G3492A"
2R10	C81T	T138C		C652G		T754A	T787C			N1205T				A1319G		G1385A	G1406A			G1595A	C1606T		G1644C	C1676T	G1829A	C1949T	C2042T	A2045G		A2096G	G2277A	C2403T						A2774C					T3382C^		G3492A"
2R11	C81T	T138C		C652G		T754A	T787C			N1205T				A1319G		G1385A	G1406A			G1595A	C1606T		G1644C	C1676T	G1829A	C1949T	C2042T	A2045G		A2096G	G2277A	C2403T						A2774C					T3382C^		G3492A"
2R12		T138C		C652G	T706C					N1205T											C1606T		G1644C																			T3110C
2R19		T138C		C652G	T706C					N1205T											C1606T		G1644C																			T3110C
2R20		T138C		C652G	T706C					N1205T											C1606T		G1644C																			T3110C
2R21	C81T	T138C	A244G	C652G		T754A	T787C			N1205T				A1319G		G1385A	G1406A			G1595A	C1606T		G1644C	C1676T	G1829A		C2042T	A2045C		A2096G	G2277A	C2403T	C2438T							T3015G	A3109G		T3382C^		G3492A"
2R22	C81T	T138C		C652G		T754A	T787C			N1205T				A1319G		G1385A	G1406A		A1583T	G1595A	C1606T	A1616C	G1644C	C1676T	G1829A	C1949T	C2042T	A2045G		A2096G	G2277A	C2403T			A2501G			A2774C					T3382C^		G3492A"
2R23	C81T	T138C		C652G		T754A	T787C			N1205T				A1319G		G1385A	G1406A		A1583T	G1595A	C1606T	A1616C	G1644C	C1676T	G1829A	C1949T	C2042T	A2045G		A2096G	G2277A	C2403T			A2501G			A2774C					T3382C^		G3492A"			A3571G
2R24	C81T	T138C		C652G		T754A	T787C			N1205T				A1319G		G1385A	G1406A		A1583T	G1595A	C1606T	A1616C	G1644C	C1676T	G1829A	C1949T	C2042T	A2045G		A2096G	G2277A	C2403T			A2501G			A2774C					T3382C^		G3492A"			A3571G
3R1	C81T	T138C		C652G		T754A	T787C			N1205T				A1319G		G1385A	G1406A		A1583T	G1595A	C1606T	A1616C	G1644C	C1676T	G1829A	C1949T	C2042T	A2045G		A2096G	G2277A	C2403T			A2501G			A2774C					T3382C^		G3492A"
3R4	C81T	T138C		C652G		T754A	T787C			N1205T				A1319G		G1385A	G1406A		A1583T	G1595A	C1606T	A1616C	G1644C	C1676T	G1829A	C1949T	C2042T	A2045G		A2096G	G2277A	C2403T			A2501G			A2774C					T3382C^		G3492A"
3R5		T138C		C652G	T706C					N1205T											C1606T		G1644C																			T3110C
3R8	C81T	T138C		C652G		T754A	T787C			N1205T				A1319G		G1385A	G1406A		A1583T	G1595A	C1606T	A1616C	G1644C	C1676T	G1829A	C1949T	C2042T	A2045G		A2096G	G2277A	C2403T			A2501G			A2774C					T3382C^		G3492A"
3R9	C81T	T138C		C652G		T754A	T787C			N1205T				A1319G		G1385A	G1406A		A1583T	G1595A	C1606T	A1616C	G1644C	C1676T	G1829A	C1949T	C2042T	A2045G		A2096G	G2277A	C2403T			A2501G			A2774C					T3382C^		G3492A"			A3571G
3R10	C81T	T138C		C652G		T754A	T787C			N1205T				A1319G		G1385A	G1406A		A1583T	G1595A	C1606T	A1616C	G1644C	C1676T	G1829A	C1949T	C2042T	A2045G		A2096G	G2277A	C2403T			A2501G			A2774C					T3382C^		G3492A"	C3503A^		A3571G
3R11	C81T	T138C		C652G		T754A	T787C			N1205T				A1319G		G1385A	G1406A		A1583T	G1595A	C1606T	A1616C	G1644C	C1676T	G1829A	C1949T	C2042T	A2045G		A2096G	G2277A	C2403T			A2501G			A2774C					T3382C^		G3492A"
3R12	C81T	T138C	A244G	C652G		T754A	T787C			N1205T				A1319G		G1385A	G1406A			G1595A	C1606T		G1644C	C1676T	G1829A		C2042T			A2096G	G2277A	C2403T	C2438T							T3015G	A3109G		T3382C^		G3492A"
3R15	C81T	T138C		C652G		T754A	T787C			N1205T				A1319G		G1385A	G1406A		A1583T	G1595A	C1606T	A1616C	G1644C	C1676T	G1829A	C1949T	C2042T	A2045G		A2096G	G2277A	C2403T			A2501G			A2774C					T3382C^		G3492A"			A3571G
3R17	C81T	T138C		C652G		T754A	T787C			N1205T				A1319G		G1385A	G1406A		A1583T	G1595A	C1606T	A1616C	G1644C	C1676T	G1829A	C1949T	C2042T	A2045G		A2096G	G2277A	C2403T			A2501G			A2774C					T3382C^		G3492A"
3R18	C81T	T138C		C652G		T754A	T787C			N1205T				A1319G		G1385A	G1406A		A1583T	G1595A	C1606T	A1616C	G1644C	C1676T	G1829A	C1949T	C2042T	A2045G		A2096G	G2277A	C2403T			A2501G			A2774C					T3382C^		G3492A"
3R19	C81T	T138C	A244G	C652G		T754A	T787C			N1205T				A1319G		G1385A	G1406A			G1595A	C1606T		G1644C	C1676T	G1829A		C2042T			A2096G	G2277A	C2403T	C2438T							T3015G	A3109G		T3382C^		G3492A"
3R20a	C81T	T138C		C652G		T754A	T787C			N1205T				A1319G		G1385A	G1406A		A1583T	G1595A	C1606T	A1616C	G1644C	C1676T	G1829A	C1949T	C2042T	A2045G		A2096G	G2277A	C2403T			A2501G	T2516G		A2774C					T3382C^		G3492A"			A3571G
3R22	C81T	T138C	A244G	C652G		T754A	T787C			N1205T				A1319G		G1385A	G1406A			G1595A	C1606T		G1644C	C1676T	G1829A		C2042T			A2096G	G2277A	C2403T	C2438T							T3015G	A3109G		T3382C^		G3492A"
3R24a	C81T	T138C		C652G		T754A	T787C			N1205T				A1319G		G1385A	G1406A			G1595A	C1606T		G1644C	C1676T	G1829A	C1949T	C2042T	A2045G		A2096G	G2277A	C2403T						A2774C					T3382C^		G3492A"
3R25	C81T	T138C		C652G		T754A	T787C			N1205T				A1319G		G1385A	G1406A		A1583T	G1595A	C1606T	A1616C	G1644C	C1676T	G1829A	C1949T	C2042T	A2045G		A2096G	G2277A	C2403T			A2501G			A2774C					T3382C^		G3492A"
3R28	C81T	T138C	A244G	C652G		T754A	T787C			N1205T				A1319G		G1385A	G1406A			G1595A	C1606T		G1644C	C1676T	G1829A		C2042T			A2096G	G2277A	C2403T	C2438T							T3015G	A3109G		T3382C^		G3492A"
3R30	C81T	T138C		C652G		T754A	T787C	G828A	T847C	N1205T	T1223G		A1295G	A1319G	T1364G	G1385A	G1406A	A1526G		G1595A	C1606T		G1644C	C1676T	G1829A		C2042T	A2045G	T2069C	A2096G	G2277A	C2403T		C2492T				A2774C					T3382C^		G3492A"
3R20b	C81T	T138C		C652G		T754A	T787C			N1205T				A1319G		G1385A	G1406A		A1583T	G1595A	C1606T	A1616C	G1644C	C1676T	G1829A	C1949T	C2042T	A2045G		A2096G	G2277A	C2403T			A2501G	T2516G		A2774C					T3382C^		G3492A"			A3571G
3R24b	C81T	T138C		C652G		T754A	T787C			N1205T				A1319G		G1385A	G1406A			G1595A	C1606T		G1644C	C1676T	G1829A	C1949T	C2042T	A2045G		A2096G	G2277A	C2403T						A2774C					T3382C^		G3492A"
		*		*						*											*		*
% non-synonymous mutations in mutated positions		E6: 50%		E7: 17%						E1: 11%																																	E4: 25%
																																					E2: 83%
[truncated: 54 more columns]

## Sheet: Deletions
*=deletion present in all our sequences
Strain name	L2			L1
1R1			5424-5426					7588
1R2			5424-5426					7588
1R3a			5424-5426					7588
1R3b								7588
1R4								7588
1R6								7588
1R7a	4462-4470		5424-5426					7588
1R7b	4462-4470		5424-5426	6423-7025				7588
1R8								7588
1R9			5424-5426					7588
1R12								7588
2R2	4462-4470		5424-5426					7588
2R3	4462-4470		5424-5426					7588
2R4	4462-4470		5424-5426					7588
2R5			5424-5426					7588
2R6			5424-5426					7588
2R7			5424-5426					7588
2R8			5424-5426					7588
2R9			5424-5426					7588
2R10	4462-4470	4991-5049	5424-5426		6713-6944			7588
2R11	4462-4470	4991-5049	5424-5426		6713-6944			7588
2R12								7588
2R19								7588
2R20								7588
2R21			5424-5426					7588
2R22	4462-4470		5424-5426					7588
2R23	4462-4470		5424-5426					7588
2R24	4462-4470		5424-5426					7588
3R1	4462-4470		5424-5426					7588
3R4	4462-4470		5424-5426					7588
3R5								7588
3R8	4462-4470		5424-5426					7588
3R9	4462-4470		5424-5426					7588
3R10	4462-4470		5424-5426					7588
3R11	4462-4470		5424-5426					7588
3R12			5424-5426					7588
3R15	4462-4470		5424-5426					7588
3R17	4462-4470		5424-5426					7588
3R18	4462-4470		5424-5426					7588
3R19			5424-5426					7588
3R20a	4462-4470		5424-5426					7588
3R20b	4462-4470		5424-5426				7435-7604
3R22			5424-5426					7588
3R24a	4462-4470		5424-5426			7323-7357		7588
3R24b	4462-4470		5424-5426					7588
3R25	4463-4472		5424-5426					7588
3R28			5424-5426					7588
3R30			5424-5426					7588
								*

## Sheet: Insertions
*=insertion present in all our sequences
		E2
Strain name		E4
1R1	45:A	3444:G	7761:C
1R2	45:A	3444:G	7761:C
1R3a		3444:G	7761:C
1R3b		3444:G	7761:C
1R4		3444:G	7761:C
1R6		3444:G	7761:C
1R7a		3444:G	7761:C
1R7b		3444:G	7761:C
1R8		3444:G	7761:C
1R9		3444:G	7761:C
1R12		3444:G	7761:C
2R2		3444:G	7761:C
2R3		3444:G	7761:C
2R4		3444:G	7761:C
2R5		3444:G	7761:C
2R6		3444:G	7761:C
2R7		3444:G	7761:C
2R8		3444:G	7761:C
2R9		3444:G	7761:C
2R10		3444:G	7761:C
2R11		3444:G	7761:C
2R12		3444:G	7761:C
2R19		3444:G	7761:C
2R20		3444:G	7761:C
2R21		3444:G	7761:C
2R22		3444:G	7761:C
2R23		3444:G	7761:C
2R24		3444:G	7761:C
3R1		3444:G	7761:C
3R4		3444:G	7761:C
3R5		3444:G	7761:C
3R8		3444:G	7761:C
3R9		3444:G	7761:C
3R10		3444:G	7761:C
3R11		3444:G	7761:C
3R12	45:A	3444:G	7761:C
3R15		3444:G	7761:C
3R17		3444:G	7761:C
3R18		3444:G	7761:C
3R19	45:A	3444:G	7761:C
3R20a		3444:G	7761:C
3R20b		3444:G	7761:C
3R22	45:A	3444:G	7761:C
3R24a		3444:G	7761:C
3R24b		3444:G	7761:C
3R25		3444:G	7761:C
3R28		3444:G	7761:C
3R30		3444:G	7761:C
		*	*
