# Supplementary material for: New approach for genomic characterisation of equine sarcoid-derived BPV-1/-2 using nanopore-based sequencing
Source: Virol J. 2022 Jan 6;19:8. doi: 10.1186/s12985-021-01735-5 (PMC8740336; doi:10.1186/s12985-021-01735-5)
Supplement: Supplementary file 4 — Additional file 4. A complete overview of the genome organization, highlighting all BPV-2 mutations compared to the corresponding reference sequence. We managed to retrieve 53 complete genomes, 5 corresponding to BPV-2. Due to the low sample load for this type, no conclusion could be made regarding sequence variation for sarcoid-derived BPV-2 sequences. [file 12985_2021_1735_MOESM4_ESM.xlsx]

## Sheet: Substitutions
*=mutation present in all our sequences
bold=non-synonymous mutation
		E6									E8																					E4
Strain name				E7						E1																			E2													E5	L2
3R29	C50A	C158T		C495A	T662C	C664T	G712C	C718G	C728G	C883G	T1263G	C1274A	G1291T	A1292G	T1294A	C1307T	A1310G	T1327C	G1388C	G1394A	G1415A	G1424T	C1467T	T1493C	C2108A	A2112G	C2144G	G2153C	G2668A	C2669G	G2882C	T3240C	C3242G	T3332G	A3333T		G3576A	T3609A	C3686G	C3687G	T3723A		G4325C	A4373C		C4418A			T4665A
3R27	C50A	C158T	A381G	C495A	T662C	C664T	G712C	C718G	C728G	C883G	T1263G	C1274A	G1291T	A1292G	T1294A	C1307T	A1310G	T1327C	G1388C	G1394A	G1415A	G1424T	C1467T	T1493C	C2108A	A2112G	C2144G	G2153C	G2668A	C2669G	G2882C	T3240C	C3242G	T3332G	A3333T		G3576A	T3609A	C3686G	C3687G	T3723A		G4325C	A4373C		C4418A
2R13	C50A	C158T		C495A	T662C	C664T	G712C	C718G	C728G	C883G	T1263G	C1274A	G1291T	A1292G	T1294A	C1307T	A1310G	T1327C	G1388C	G1394A	G1415A	G1424T	C1467T	T1493C	C2108A	A2112G	C2144G	G2153C	G2668A	C2669G	G2882C	T3240C	C3242G	T3332G	A3333T		G3576A	T3609A	C3686G	C3687G	T3723A		G4325C	A4373C		C4418A			T4665A
1R11	C50A	C158T		C495A	T662C	C664T	G712C	C718G	C728G	C883G	T1263G	C1274A	G1291T	A1292G	T1294A	C1307T	A1310G	T1327C	G1388C	G1394A	G1415A	G1424T	C1467T	T1493C	C2108A	A2112G	C2144G	G2153C	G2668A	C2669G	G2882C	T3240C	C3242G	T3332G	A3333T	C3538A	G3576A	T3609A	C3686G	C3687G	T3723A	G4099A	G4325C		G4404A	C4418A	A4652C	C4656T
1R5	C50A	C158T		C495A	T662C	C664T	G712C	C718G	C728G	C883G	T1263G	C1274A	G1291T	A1292G	T1294A	C1307T	A1310G	T1327C	G1388C	G1394A	G1415A	G1424T	C1467T	T1493C	C2108A	A2112G	C2144G	G2153C	G2668A	C2669G	G2882C	T3240C	C3242G	T3332G	A3333T		G3576A	T3609A	C3686G	C3687G	T3723A		G4325A			C4418A
	*	*		*	*	*	*	*	*	*	*	*	*	*	*	*	*	*	*	*	*	*	*	*	*	*	*	*	*	*	*	*	*	*	*		*	*	*	*	*		*			*
[truncated: 22 more columns]

## Sheet: Deletions
*=mutation present in all our sequences
Strain name
3R29	7367	7848
3R27	7367	7848
2R13	7367	7848
1R11	7367	7848
1R5	7367	7848
	*	*

## Sheet: Insertions
*=mutation present in all our sequences
		E1
Strain name		E8			E2
3R29		1240:AG	1248:GAA	1253:G	3242:GGT	7628:C	7889:C
3R27		1240:AG	1248:GAA	1253:G	3242:GGT	7628:C	7889:C
2R13		1240:AG	1248:GAA	1253:G	3242:GGT	7628:C	7889:C
1R11	88:C	1240:AG	1248:GAA	1253:G	3242:GGT	7628:C	7889:C
1R5		1240:AG	1248:GAA	1253:G	3242:GGT	7628:C	7889:C
		*	*	*	*	*	*
